# Supplementary material for: G9a/GLP inhibition during ex vivo lymphocyte expansion increases in vivo cytotoxicity of engineered T cells against hepatocellular carcinoma
Source: Nat Commun. 2023 Feb 2;14:563. doi: 10.1038/s41467-023-36160-5 (PMC9894856; doi:10.1038/s41467-023-36160-5)
Supplement: Supplementary file 4 — Source Data [file 41467_2023_36160_MOESM4_ESM.xlsx]

## Sheet: Figure 1B
Figure 1B
	GSK J4	PFI-2	BAY-598	JQ1	NI-57	GSK864	GSK2801	A-196	UNC1215	GSK484	SGC-CBP30	SGC0946	PFI-3	OICR-9429	NVS-CECR2-1	I-BRD9	SGC707	MS023	PFI-4	MS049	GSK591	GSKLSD1	GSK343	A-366	Untreated	Lysis control
	97.3333	158	210	254.667	288.667	339.667	296	272	365	339	414	439.333	444	467.667	379.667	424.333	464.333	387.667	442	476	478.333	492.333	547.667	542	217.667	614
	84.3333	163	219	267.667	261.667	256.667	302	326	304	324	286	325.333	327	362.667	396.667	384.333	381.333	461.667	409	415	415.333	464.333	464.667	545	235.667	635
	175.333	176	238	313.667	359.667	314.667	333	338	282	336	445	431.333	428	397.667	464.667	470.333	476.333	491.667	496	500	512.333	546.333	584.667	588	301.667	607

## Sheet: Figure 1C
Figure 1C
		UNC0638	UNC0642	A366	Unt. 600IU
	Replicate 1	-7.106	7.349	-3.622	-12.33
	Replicate 2	4.127	9.87	3.753	-17.1
	Replicate 3	29.71	29.34	25.72	-25

## Sheet: Figure 1E
Figure 1E
		UNC0642 TCR+			Untreated TCR+			UNC0642 TCR-			Untreated TCR-			No T cells
	Donor 1	0.845111	0.834271	0.855685	0.88715	0.866768	0.877659	1.03285	1.03109	1.0435	1.17467	1.1681	1.19286	1.62801	1.65147	1.61496
	Donor 2	0.505184	0.531506	0.52974	0.786147	0.830101	0.857828	0.569792	0.574666	0.640207	0.909633	0.894897	0.972086	1.6781	1.66659	1.63821
	Donor 3	0.59957	0.601416	0.635169	0.722953	0.727963	0.726571	0.771558	0.78331	0.747803	1.03264	0.994724	0.98408	1.40952	1.51698	1.41716

## Sheet: Figure 1F
Figure 1F
		UNC0642 TCR+			Untreated TCR+			UNC0642 TCR-			Untreated TCR-			No T cells
	Donor 1	0.746256	0.771059	0.801881	0.798668	0.808795	0.82514	1.1821	1.1656	1.20161	1.42053	1.38595	1.38756	1.71679	1.71626	1.67156
	Donor 2	0.286177	0.338803	0.338467	0.594103	0.594857	0.623448	0.555859	0.559617	0.638453	1.14471	1.16166	1.23858	2.30961	2.29004	2.21262
	Donor 3	0.384889	0.380891	0.417229	0.553169	0.552192	0.558875	0.938192	0.958532	0.89107	1.60203	1.49703	1.55168	2.36094	2.67432	2.4463

## Sheet: Figure 1G
Figure 1F
		UNC0642 TCR+			Untreated TCR+			UNC0642 TCR-			Untreated TCR-			No T cells
	Donor 1	0.704806	0.709097	0.751898	0.811565	0.80399	0.808537	1.44944	1.48917	1.54056	1.87852	1.8656	1.88467	1.94261	1.90913	1.83712
	Donor 2	0.283153	0.30782	0.319526	0.318053	0.318718	0.33754	0.586033	0.581295	0.697157	1.57694	1.60792	1.71939	2.88782	2.88151	2.74743
	Donor 3	0.223403	0.222353	0.257904	0.318645	0.303816	0.330559	1.15197	1.16916	1.06557	2.05704	1.91952	2.0257	3.02775	3.49588	3.1431

## Sheet: Figure 1I
Figure 1I
		Treated						Untreated
		Donor 10	B210511	B130421	011117	070318	130917	Donor 10	B210511	B130421	011117	070318	130917
	TCR+	0.378	0.627	0.425	0.615	0.698	0.487	0.612	0.779	0.656	0.724	0.863	0.653
	TCR-	0.99	1.082	0.838				1.051	1.125	0.96
	No EP	1.112	1.06	0.947				1.184	1.038	1.008

## Sheet: Figure 1J
Figure 1J
		Treated						Untreated
		Donor 10	B210511	B130421	011117	070318	130917	Donor 10	B210511	B130421	011117	070318	130917
	TCR+	1.89	0.51	1.83	1.81	1.82	1.05	1.44	1.04	1.34	1.61	0.97	1.15
	TCR-	1.13	0.47	1.48				1.49	0.84	1.26
	No EP	1.23	0.26	0.95				1	1	1	1	1	1

## Sheet: Figure 2A
Figure 2A
		Donor 1	Donor 2	Donor 3	Donor 4	Donor 5	Donor 6	Donor 7	Donor 8	Donor 9	Donor 10	Donor 11	Donor 12	Donor 13
	CD4	1.04	0.92	1.02	1.03	0.98	1.06	0.92	1.31	0.95	0.89	0.95	0.9	0.91
	CD8	1	1.01	0.99	0.99	1	0.99	1	1.01	1	1.03	1.04	1.12	1.1

## Sheet: Figure 2B
Figure 2B
		Donor 1	Donor 2	Donor 3	Donor 4	Donor 5	Donor 6	Donor 7	Donor 8	Donor 9	Donor 10	Donor 11
	IFNg	0.92	1.01	0.91	1.22	1.1	1.61
	TNFa	1.06	1.01	0.99	1.33	1.09	1.8
	IL2	1.09	1.03	1.06	1.38	1.18	1.3
	Perf							0.88	0.99	1.07	0.99	1.01
	GzmB							1.73	1.56	1.91	2.02	2.19

## Sheet: Figure 2C
Figure 2B
		Donor 1	Donor 2	Donor 3	Donor 4	Donor 5	Donor 6	Donor 7	Donor 8	Donor 9	Donor 10	Donor 11
	PD1	1.24	1.6	1.32	1.17	1.11	1.14	1.02	1.03	1.16	1.01	1.19
	CTLA4	1	0.99	1	1.7	1.59	0.94	1	1.09	1.09	1.04	1.04
	CD39	1	1	1.09	1.05	1.06	1.09	1.08	1.26	1.06	1.16	1.02
	LAG3	1	0.98	0.98	0.92	0.95	1.02
	TIM3	1	0.97	1.1	0.91	0.97	1	1	0.88	1.01	1.01	1.11
													c

[truncated: 57 more sheets: Figure 2D, Figure 2E, Figure 2F, Figure 2G, Figure 3A, Figure 3B, Figure 3C, Figure 3D, Figure 3E, Figure 3F, Figure 3G, Figure 3H,  Figure 4A,  Figure 4B,  Figure 4C,  Figure 4D,  Figure 4E,  Figure 4F,  Figure 5C,  Figure 5D …]
